# Supplementary material for: Burden and Trends of Genitourinary Cancers Across the Americas: A GBD 2023 Analysis of Regional Socioeconomic Gradients
Source: Cancers (Basel). 2026 Jun 22;18(12):2016. doi: 10.3390/cancers18122016 (PMC13296783; doi:10.3390/cancers18122016)
Supplement: Supplementary file 1 [file cancers-18-02016-s001.zip]

Archive with 1 entries (1 files):
- cancers-4357827-supplementary.pdf
